# Supplementary material for: Data Mining and Network Pharmacology Analysis of Kidney-Tonifying Herbs on the Treatment of Renal Osteodystrophy Based on the Theory of “Kidney Governing Bones” in Traditional Chinese Medicine
Source: Evid Based Complement Alternat Med. 2022 Sep 30;2022:1116923. doi: 10.1155/2022/1116923 (PMC9552684; doi:10.1155/2022/1116923)
Supplement: Supplementary Materials — Table S1: The Pinyin names and their corresponding Latin names (Supplementary Material 1). Table S2: The names of active ingredients represented by abbreviations (Supplementary Material 2). [file 1116923.f1.zip]

Archive with 2 entries (2 files):
- 1116923.f1/Supplementary Material (1).doc
- 1116923.f1/Supplementary Material(2).docx
